# Supplementary material for: Association of Eating Pattern, Chronotype, and Social Jetlag: A Cross-Sectional Study Using Data Accumulated in a Japanese Food-Logging Mobile Health Application
Source: Nutrients. 2023 Apr 30;15(9):2165. doi: 10.3390/nu15092165 (PMC10181260; doi:10.3390/nu15092165)
Supplement: Supplementary file 1 [file nutrients-15-02165-s001.zip]

Archive with 1 entries (1 files):
- nutrients-2299757-supplementary.pdf
